# Supplementary material for: Antibiofilm Inhibitor Ferulic Acid as an Antibacterial Synergist Against Escherichia coli
Source: Biomolecules. 2025 Aug 29;15(9):1253. doi: 10.3390/biom15091253 (PMC12467221; doi:10.3390/biom15091253)
Supplement: Supplementary file 1 [file biomolecules-15-01253-s001.zip]

Archive with 1 entries (1 files):
- biomolecules-3830932-supplementary.pdf
